# Supplementary material for: Increased Frequency and Distinct Genotypic Patterns of Somatic Aldosterone-Driver Mutations in Aldosterone-Producing Micronodules from Primary Aldosteronism Patients
Source: Endocr Pathol. 2026 Mar 20;37(1):16. doi: 10.1007/s12022-026-09912-4 (PMC13002656; doi:10.1007/s12022-026-09912-4)
Supplement: Supplementary file 1 — Supplementary Material 1 [file 12022_2026_9912_MOESM1_ESM.xlsx]

## Sheet: Supplementary Table 1
Supplementary Table 1. Somatic mutations identified in APM from deceased renal donor adrenals.
NGS ID	Sex	Age	Race	APM Genotype
DAN008-APM1	F	54	Black	CACNA1D p.V1338M
DAN008-APM2	F	54	Black	QC Failed
DAN008-APM3	F	54	Black	CACNA1D p.F747V
DAN011-APM1	F	45	White	QC Failed
DAN011-APM2	F	45	White	Negative
DAN011-APM3	F	45	White	ATP2B3 p.V424_L425del
DAN011-APM4	F	45	White	Negative
DAN011-APM5	F	45	White	QC Failed
DAN011-APM6	F	45	White	Negative
DAN011-APM7	F	45	White	CACNA1D p.R993T
DAN014-APM1	F	45	White	QC Failed
DAN018-APM1	F	65	White	QC Failed
DAN064-APM1	F	39	White	Negative
DAN064-APM2	F	39	White	QC Failed
DAN070-APM1	M	37	White	Negative
DAN070-APM2	M	37	White	Negative
DAN100-APM1	M	32	White	CACNA1D p.L276P
DAN100-APM2	M	32	White	Negative
DAN100-APM3	M	32	White	CACNA1D p.K981T
DAN106-APM1	M	20	White	Negative
DAN106-APM2	M	20	White	Negative
DAN106-APM3	M	20	White	QC Failed
DAN114-APM1	F	51	White	CACNA1D p.C1007R
DAN122-APM1	M	24	White	CACNA1D p.G403R (exon 8A)
DAN126-APM1	M	21	N/A	QC Failed
DAN126-APM2	M	21	N/A	CACNA1D p.F747V
DAN139-APM1	M	56	White	CACNA1D p.G1149V
DAN139-APM2	M	56	White	ATP2B3 p.K416_F418delinsN
DAN139-APM3	M	56	White	Negative
DAN139-APM4	M	56	White	Negative
DAN139-APM5	M	56	White	Negative
DAN139-APM6	M	56	White	CACNA1D p.V1338M
DAN139-APM7	M	56	White	Negative
DAN151-APM1	F	49	White	Negative
DAN151-APM2	F	49	White	Negative
DAN154-APM1	F	59	White	CACNA1D p.I1015S
DAN161-APM1	F	44	White	CACNA1D p.P1336R
DAN161-APM2	F	44	White	CACNA1D p.F747V
DAN161-APM3	F	44	White	Negative
DAN161-APM4	F	44	White	CACNA1D p.K981N
DAN161-APM5	F	44	White	CACNA1D p.S635F
DAN162-APM1	M	58	White	Negative
DAN162-APM2	M	58	White	CACNA1D p.I750V
DAN173-APM1	M	28	White	Negative
DAN175-APM1	M	24	Hispanic	QC Failed
DAN175-APM2	M	24	Hispanic	QC Failed
DAN187-APM1	F	65	White	QC Failed
DAN197-APM1	M	49	White	CACNA1D p.L653Q
DAN203-APM1	F	41	White	Negative
DAN203-APM2	F	41	White	Negative
DAN206-APM1	M	63	White	Negative
DAN208-APM1	F	33	White	Negative
DAN208-APM2	F	33	White	CACNA1D p.R1125H
DAN208-APM3	F	33	White	Negative
DAN214-APM1	F	58	White	CACNA1D p.G403R (exon 8A)
DAN221-APM1	F	38	White	QC Failed
DAN227-APM1	M	63	N/A	Negative
DAN232-APM1	F	37	White	QC Failed
DAN232-APM2	F	37	White	QC Failed
DAN239-APM1	M	27	White	Negative
DAN239-APM2	M	27	White	Negative
DAN248-APM1	M	49	White	Negative
DAN251-APM1	M	67	White	Negative
DAN251-APM2	M	67	White	CACNA1D p.V1153G
DAN269-APM1	F	69	White	CACNA1D p.V1338M
Abbreviations: APM = aldosterone-producing micronodule.
