# Supplementary material for: Increased Frequency and Distinct Genotypic Patterns of Somatic Aldosterone-Driver Mutations in Aldosterone-Producing Micronodules from Primary Aldosteronism Patients
Source: Endocr Pathol. 2026 Mar 20;37(1):16. doi: 10.1007/s12022-026-09912-4 (PMC13002656; doi:10.1007/s12022-026-09912-4)
Supplement: Supplementary file 2 — Supplementary Material 2 [file 12022_2026_9912_MOESM2_ESM.xlsx]

## Sheet: Supplementary Table 2
Supplementary Table 2. Somatic mutations identified in APM from PA adrenals.
NGS ID	Sex	Age	Race	Post-Surgical Clinical Outcome	Dominant Lesion(s) Type	Dominant Lesion(s) Genotype	APM Genotype
UM026-APM1	F	29	White	Improvement	APA	KCNJ5 p.L168R	Negative
UM026-APM2	F	29	White	Improvement	APA	KCNJ5 p.L168R	QC failed
UM028-APM1	F	34	White	Cure	APN	ATP1A1 p.L104R	Negative
UM074-APM1	F	32	Unknown	Improvement	APA	KCNJ5 p.L168R	Negative
UM074-APM2	F	32	Unknown	Improvement	APA	KCNJ5 p.L168R	Negative
UM074-APM3	F	32	Unknown	Improvement	APA	KCNJ5 p.L168R	QC failed
UM079-APM1	M	64	Black	Improvement	APN (2)	KCNJ5 p.L168R, ATP1A1 p.I955_E960delinsK	CACNA1D p.G403R (exon 8A)
UM079-APM2	M	64	Black	Improvement	APN (2)	KCNJ5 p.L168R, ATP1A1 p.I955_E960delinsK	Negative
UM085-APM1	M	32	Black	Improvement	APN (2)	CACNA1D p.G403R (both)	Negative
UM104-APM1	F	33	White	Cure	APA	KCNJ5 p.L168R	CACNA1D p.V1338M
UM116-APM1	F	34	White	Cure	APA	CACNA1D p.R990H	CACNA1D p.I650N
UM116-APM2	F	34	White	Cure	APA	CACNA1D p.R990H	QC failed
UM116-APM3	F	34	White	Cure	APA	CACNA1D p.R990H	CACNA1D p.R990H
UM116-APM4	F	34	White	Cure	APA	CACNA1D p.R990H	Negative
UM116-APM5	F	34	White	Cure	APA	CACNA1D p.R990H	CACNA1D p.K981T
UM116-APM6	F	34	White	Cure	APA	CACNA1D p.R990H	Negative
UM116-APM7	F	34	White	Cure	APA	CACNA1D p.R990H	QC failed
UM120-APM1	M	48	White	Improvement	APN	CACNA1D p.D201E	CACNA1H p.I1430T
UM120-APM2	M	48	White	Improvement	APN	CACNA1D p.D201E	Negative
UM120-APM3	M	48	White	Improvement	APN	CACNA1D p.D201E	CACNA1D p.R990H
UM121-APM1	M	68	White	Improvement	APN	ATP1A1 p.L104R	CACNA1D p.P1336R
UM121-APM2	M	68	White	Improvement	APN	ATP1A1 p.L104R	KCNJ5 p.L168R
UM121-APM3	M	68	White	Improvement	APN	ATP1A1 p.L104R	CACNA1D p.F747V
UM130-APM1	F	37	White	Cure	APN	KCNJ5 p.L168R	CACNA1D p.F747L
UM135-APM1	F	42	Black	Cure	APA	KCNJ5 p.L168R	CADM1 p.A375_G378delinsD
UM135-APM2	F	42	Black	Cure	APA	KCNJ5 p.L168R	KCNJ5 p.E145Q
UM137-APM1	M	63	White	Improvement	APN	CACNA1D p.G403R	CACNA1D p.A998V
UM137-APM2	M	63	White	Improvement	APN	CACNA1D p.G403R	CACNA1D p.L272P
UM138-APM1	M	57	White	Improvement	APN	CACNA1D p.V1151F	CACNA1D p.I1448F
UM144-APM1	F	41	White	Improvement	APA	KCNJ5 p.L168R	QC failed
UM144-APM2	F	41	White	Improvement	APA	KCNJ5 p.L168R	QC failed
UM144-APM3	F	41	White	Improvement	APA	KCNJ5 p.L168R	Negative
UM144-APM4	F	41	White	Improvement	APA	KCNJ5 p.L168R	QC failed
UM144-APM5	F	41	White	Improvement	APA	KCNJ5 p.L168R	QC failed
UM144-APM6	F	41	White	Improvement	APA	KCNJ5 p.L168R	QC failed
UM146-APM1	F	45	White	Improvement	APA	ATP1A1 p.E334_G335del	CACNA1D p.F1248L
UM146-APM1	F	45	White	Improvement	APA	ATP1A1 p.E334_G335del	CACNA1D p.F747V
UM146-APM2	F	45	White	Improvement	APA	ATP1A1 p.E334_G335del	CACNA1D p.L653M
UM149-APM1	F	54	Black	Improvement	APN (2)	CACNA1D p.G403R (both)	CACNA1D p.F747V
UM149-APM2	F	54	Black	Improvement	APN (2)	CACNA1D p.G403R (both)	Negative
UM149-APM3	F	54	Black	Improvement	APN (2)	CACNA1D p.G403R (both)	CACNA1D p.N745T
UM151-APM1	F	38	White	No follow-up	APN (2)	CACNA1D p.F747V (both)	Negative
UM151-APM2	F	38	White	No follow-up	APN (2)	CACNA1D p.F747V (both)	CACNA1H p.I1430T
UM157-APM1	F	48	White	No follow-up	APN	KCNJ5 p.G151R	QC failed
UM157-APM2	F	48	White	No follow-up	APN	KCNJ5 p.G151R	QC failed
UM157-APM3	F	48	White	No follow-up	APN	KCNJ5 p.G151R	QC failed
UM157-APM4	F	48	White	No follow-up	APN	KCNJ5 p.G151R	Negative
UM158-APM1	F	25	White	Cure	APA	KCNJ5 p.G151R	Negative
UM158-APM2	F	25	White	Cure	APA	KCNJ5 p.G151R	Negative
UM158-APM3	F	25	White	Cure	APA	KCNJ5 p.G151R	Negative
UM158-APM4	F	25	White	Cure	APA	KCNJ5 p.G151R	Negative
UM158-APM5	F	25	White	Cure	APA	KCNJ5 p.G151R	QC failed
UM158-APM6	F	25	White	Cure	APA	KCNJ5 p.G151R	Negative
UM158-APM7	F	25	White	Cure	APA	KCNJ5 p.G151R	ATP1A1 p.V322G
UM158-APM8	F	25	White	Cure	APA	KCNJ5 p.G151R	Negative
UM158-APM9	F	25	White	Cure	APA	KCNJ5 p.G151R	CACNA1D p.L276R
UM158-APM10	F	25	White	Cure	APA	KCNJ5 p.G151R	CACNA1D p.G403R (exon 8A)
UM158-APM11	F	25	White	Cure	APA	KCNJ5 p.G151R	Negative
UM158-APM12	F	25	White	Cure	APA	KCNJ5 p.G151R	KCNJ5 p.F154C
UM158-APM13	F	25	White	Cure	APA	KCNJ5 p.G151R	CACNA1D p.P1336R
UM158-APM14	F	25	White	Cure	APA	KCNJ5 p.G151R	KCNJ5 p.T158A
UM158-APM15	F	25	White	Cure	APA	KCNJ5 p.G151R	KCNJ5 p.E147_T148delinsA
UM168-APM1	M	42	Black	Improvement	APN	CACNA1D p.V1338M	Negative
UM168-APM2	M	42	Black	Improvement	APN	CACNA1D p.V1338M	QC failed
UM168-APM3	M	42	Black	Improvement	APN	CACNA1D p.V1338M	QC failed
UM168-APM4	M	42	Black	Improvement	APN	CACNA1D p.V1338M	CACNA1D p.G403R (exon 8B)
UM168-APM5	M	42	Black	Improvement	APN	CACNA1D p.V1338M	QC failed
UM168-APM6	M	42	Black	Improvement	APN	CACNA1D p.V1338M	CACNA1D p.V1338M
UM168-APM7	M	42	Black	Improvement	APN	CACNA1D p.V1338M	QC failed
UM168-APM8	M	42	Black	Improvement	APN	CACNA1D p.V1338M	CACNA1D p.A998I
UM168-APM9	M	42	Black	Improvement	APN	CACNA1D p.V1338M	CACNA1D p.F747V
UM168-APM10	M	42	Black	Improvement	APN	CACNA1D p.V1338M	CACNA1D p.R990H
UM168-APM11	M	42	Black	Improvement	APN	CACNA1D p.V1338M	Negative
UM168-APM12	M	42	Black	Improvement	APN	CACNA1D p.V1338M	CACNA1D p.F747V
UM168-APM13	M	42	Black	Improvement	APN	CACNA1D p.V1338M	CACNA1D p.A998V
UM168-APM14	M	42	Black	Improvement	APN	CACNA1D p.V1338M	CACNA1D p.F747V
UM168-APM15	M	42	Black	Improvement	APN	CACNA1D p.V1338M	CACNA1D p.G403R (exon 8A)
UM168-APM16	M	42	Black	Improvement	APN	CACNA1D p.V1338M	CACNA1D p.V1153D
UM168-APM17	M	42	Black	Improvement	APN	CACNA1D p.V1338M	CACNA1D p.G403R (exon 8A)
UM168-APM18	M	42	Black	Improvement	APN	CACNA1D p.V1338M	CACNA1D p.G403R (exon 8A)
UM168-APM19	M	42	Black	Improvement	APN	CACNA1D p.V1338M	CACNA1D p.F747V
UM169-APM1	F	62	White	Improvement	APA	ATP2B3 p.V426_V429del	QC failed
UM169-APM2	F	62	White	Improvement	APA	ATP2B3 p.V426_V429del	CACNA1H p.I1430T
UM169-APM3	F	62	White	Improvement	APA	ATP2B3 p.V426_V429del	Negative
UM170-APM1	F	42	Black	No follow-up	APN	CACNA1D p.F747V	CACNA1D p.I1137F
UM170-APM2	F	42	Black	No follow-up	APN	CACNA1D p.F747V	CACNA1D p.V1151F
UM170-APM3	F	42	Black	No follow-up	APN	CACNA1D p.F747V	CACNA1D p.F747V
UM170-APM4	F	42	Black	No follow-up	APN	CACNA1D p.F747V	QC failed
UM170-APM5	F	42	Black	No follow-up	APN	CACNA1D p.F747V	QC failed
UM170-APM6	F	42	Black	No follow-up	APN	CACNA1D p.F747V	QC failed
UM170-APM7	F	42	Black	No follow-up	APN	CACNA1D p.F747V	CACNA1D p.F747V
UM170-APM8	F	42	Black	No follow-up	APN	CACNA1D p.F747V	CACNA1D p.F747V
UM170-APM9	F	42	Black	No follow-up	APN	CACNA1D p.F747V	CACNA1D p.R993M
UM171-APM1	F	66	White	Improvement	APN	ATP1A1 p.L104R	CACNA1D p.I750M
UM171-APM2	F	66	White	Improvement	APN	ATP1A1 p.L104R	CACNA1D p.I750M
UM172-APM1	M	48	Black	Improvement	APN	CACNA1D p.F747V	CACNA1D p.G403R (exon 8A)
UM172-APM2	M	48	Black	Improvement	APN	CACNA1D p.F747V	CACNA1D p.F747V
UM172-APM3	M	48	Black	Improvement	APN	CACNA1D p.F747V	QC failed
UM172-APM4	M	48	Black	Improvement	APN	CACNA1D p.F747V	QC failed
UM172-APM5	M	48	Black	Improvement	APN	CACNA1D p.F747V	QC failed
UM172-APM6	M	48	Black	Improvement	APN	CACNA1D p.F747V	CACNA1D p.S652L
UM172-APM7	M	48	Black	Improvement	APN	CACNA1D p.F747V	QC failed
UM173-APM1	M	55	Other	Improvement	APN	CACNA1D p.A1446G	CACNA1D p.V1151A
UM174-APM1	M	69	White	Improvement	APN	CACNA1D p.P1336R	CACNA1D p.F747L
UM174-APM2	M	69	White	Improvement	APN	CACNA1D p.P1336R	CACNA1D p.I750M
UM175-APM1	F	33	White	Cure	APN	CACNA1D p.G403R	QC failed
UM175-APM2	F	33	White	Cure	APN	CACNA1D p.G403R	QC failed
UM176-APM1	M	70	White	Improvement	APA	ATP1A1 p.L104R	QC failed
Abbreviations: APA = aldosterone-producing adenoma; APM = aldosterone-producing micronodule; and, APN = aldosterone-producing nodule .
